# Supplementary material for: May 1,2-Dithiolane-4-carboxylic Acid and Its Derivatives Serve as a Specific Thioredoxin Reductase 1 Inhibitor?
Source: Molecules. 2023 Sep 15;28(18):6647. doi: 10.3390/molecules28186647 (PMC10535816; doi:10.3390/molecules28186647)
Supplement: Supplementary file 1 [file molecules-28-06647-s001.zip]

Archive with 1 entries (1 files):
- molecules-2541085-supplementary.pdf
